# Supplementary material for: Bacterial Community Diversity and Screening of Growth-Affecting Bacteria From Isochrysis galbana Following Antibiotic Treatment
Source: Front Microbiol. 2019 May 7;10:994. doi: 10.3389/fmicb.2019.00994 (PMC6513876; doi:10.3389/fmicb.2019.00994)
Supplement: Supplementary file 1 [file Table_1.XLSX]

## Sheet: Table S1
Table S1 Overview of the high-throughput sequencing result.
Sample name	Raw PE	Raw tags	Clean tags	Effective tags	Average length	Q20	Q30	GC%	Effective%
CK1	95891	93185	91917	89898	253	99.26	98.54	50.55	93.75
CK2	85121	83713	82738	81838	253	99.26	98.54	49.43	96.14
CK3	97469	94838	93618	91601	253	99.12	98.31	50.61	93.98
CK4	98066	96073	94949	93213	253	99.26	98.51	51.16	95.05
AT1	96553	95086	93922	93192	253	99.16	98.39	48.99	96.52
AT2	88381	87234	86192	85604	253	99.28	98.57	48.85	96.86
AT3	64065	63568	62862	62591	253	99.27	98.55	48.61	97.7
AT4	84396	83674	82650	82233	253	99.28	98.57	48.56	97.44
