# Supplementary material for: Bacterial Community Diversity and Screening of Growth-Affecting Bacteria From Isochrysis galbana Following Antibiotic Treatment
Source: Front Microbiol. 2019 May 7;10:994. doi: 10.3389/fmicb.2019.00994 (PMC6513876; doi:10.3389/fmicb.2019.00994)
Supplement: Supplementary file 2 [file Table_2.XLSX]

## Sheet: Supplementary Table S2A
Supplementary Table S2A. Significantly changed bacteria analysis at phylum level.
Taxa	Mean (CK)	Variance (CK)	Standard error (CK)	Mean (AT)	Variance (AT)	Standard error (AT)	P value	Q value
k__Bacteria;p__Planctomycetes	0.0030154	7.2946e-07	0.000427042	0.00109102	2.89126e-07	0.000268852	0.0135294	0.0309244
k__Bacteria;p__Proteobacteria	0.25969	0.00461648	0.0339723	0.107085	0.000159162	0.00630798	0.00770588	0.0308235
k__Bacteria;p__Firmicutes	0.0701351	0.000937859	0.0153122	0.0102338	0.000176802	0.00664834	0.0192353	0.0384706
k__Bacteria;p__Chloroflexi	0.001244	1.88681e-07	0.000217187	0.000253631	3.6889e-08	9.60326e-05	0.0115882	0.030902
k__Bacteria;p__Verrucomicrobia	0.000350253	1.06107e-08	5.15042e-05	8.85697e-05	2.50681e-09	2.5034e-05	0.00194118	0.0155294
k__Bacteria;p__Chlorobi	8.05179e-05	5.1865e-10	1.13869e-05	1.20777e-05	2.37715e-10	7.709e-06	0	0
k__Bacteria;p__Gemmatimonadetes	0.000309994	2.40956e-08	7.76138e-05	5.63625e-05	7.77976e-10	1.39461e-05	0.0268235	0.0476863
k__Bacteria;p__Ignavibacteriae	0.000426745	4.50361e-08	0.000106109	9.66215e-05	6.05092e-09	3.88938e-05	0.0306471	0.0490353
Others	0.000595832	4.71972e-08	0.000108625	9.25956e-05	6.98017e-09	4.17737e-05	0.00964706	0.0308706

## Sheet: Supplementary Table S2B
Supplementary Table S2B. Significantly changed bacteria analysis at class level.
Taxa	Mean (CK)	Variance (CK)	Standard error (CK)	Mean (AT)	Variance (AT)	Standard error (AT)	P value	Q value
k__Bacteria;p__Proteobacteria;c__Gammaproteobacteria	0.108643	0.00209695	0.0228963	0.0160231	2.20743e-05	0.00234916	0.00689744	0.0327628
k__Bacteria;p__Firmicutes;c__Bacilli	0.0681705	0.000883827	0.0148646	0.00965812	0.000166536	0.00645243	0.0122051	0.0414799
k__Bacteria;p__Proteobacteria;c__Betaproteobacteria	0.0123675	4.78726e-05	0.0034595	0.00069648	1.43904e-07	0.000189673	0.0152821	0.0414799
k__Bacteria;p__Actinobacteria;c__Thermoleophilia	0.00322072	1.6194e-06	0.000636278	0.000740765	2.75576e-07	0.000262477	0.0137949	0.0414799
k__Bacteria;p__Planctomycetes;c__Planctomycetacia	0.00271345	5.95843e-07	0.000385954	0.00105881	2.66651e-07	0.000258191	0.0145385	0.0414799
k__Bacteria;p__Chloroflexi;c__Ktedonobacteria	0.000752842	6.55877e-08	0.00012805	0.000144932	1.02001e-08	5.04978e-05	0.00541026	0.0327628
k__Bacteria;p__Ignavibacteriae;c__Ignavibacteria	0.000426745	4.50361e-08	0.000106109	9.66215e-05	6.05092e-09	3.88938e-05	0.021359	0.046661
k__Bacteria;p__Gemmatimonadetes;c__unidentified_Gemmatimonadetes	0.000309994	2.40956e-08	7.76138e-05	5.63625e-05	7.77976e-10	1.39461e-05	0.0173333	0.0439111
k__Bacteria;p__Planctomycetes;c__Phycisphaerae	0.000301942	1.30311e-08	5.70769e-05	3.22072e-05	5.1865e-10	1.13869e-05	0.00307692	0.0292308
k__Bacteria;p__Firmicutes;c__Erysipelotrichia	0.000213372	6.80729e-09	4.12531e-05	5.63625e-05	4.32209e-10	1.03948e-05	0.00976923	0.0371231
k__Bacteria;p__Verrucomicrobia;c__Opitutae	0.000217398	7.77976e-10	1.39461e-05	6.44143e-05	2.0746e-09	2.27739e-05	0	0
k__Bacteria;p__Chloroflexi;c__TK10	0.000132855	4.5598e-09	3.37632e-05	2.81813e-05	2.37715e-10	7.709e-06	0.0197692	0.046661
k__Bacteria;p__Proteobacteria;c__unidentified_Proteobacteria	0.000173113	4.21404e-09	3.24578e-05	1.20777e-05	5.83482e-10	1.20777e-05	0.00233333	0.0292308
k__Bacteria;p__Firmicutes;c__Negativicutes	0.000108699	4.21404e-09	3.24578e-05	1.20777e-05	2.37715e-10	7.709e-06	0.0221026	0.046661
k__Bacteria;p__Chloroflexi;c__S085	8.85697e-05	1.12374e-09	1.67611e-05	1.20777e-05	5.83482e-10	1.20777e-05	0.00848718	0.0358348
k__Bacteria;p__Chlorobi;c__Chlorobia	8.05179e-05	5.1865e-10	1.13869e-05	1.20777e-05	2.37715e-10	7.709e-06	0.00074359	0.0141282
Others	0.000595832	4.71972e-08	0.000108625	9.25956e-05	6.98017e-09	4.17737e-05	0.00615385	0.0327628

## Sheet: Supplementary Table S2C
Supplementary Table S2C. Significantly changed bacteria analysis at order level.
Taxa	Mean (CK)	Variance (CK)	Standard error (CK)	Mean (AT)	Variance (AT)	Standard error (AT)	P value	Q value
k__Bacteria;p__Proteobacteria;c__Gammaproteobacteria;o__Enterobacteriales	0.0314865	0.000492522	0.0110964	0.000467004	5.96448e-08	0.000122111	0.0212239	0.0420105
k__Bacteria;p__Proteobacteria;c__Gammaproteobacteria;o__Pseudomonadales	0.0280565	0.000279343	0.00835678	0.00215788	7.61725e-07	0.000436384	0.0174328	0.0406258
k__Bacteria;p__Proteobacteria;c__Betaproteobacteria;o__Burkholderiales	0.00991175	3.61479e-05	0.00300616	0.000430771	5.57333e-08	0.00011804	0.016597	0.0406258
k__Bacteria;p__Proteobacteria;c__Gammaproteobacteria;o__Aeromonadales	0.00733115	1.23353e-05	0.00175608	0.000571677	1.03125e-07	0.000160565	0.00844776	0.0309751
k__Bacteria;p__Proteobacteria;c__Gammaproteobacteria;o__Xanthomonadales	0.00521756	7.72599e-06	0.00138978	0.000418693	5.9299e-08	0.000121757	0.0121194	0.0376119
k__Bacteria;p__Proteobacteria;c__Alphaproteobacteria;o__Rhodospirillales	0.00402187	2.06066e-06	0.00071775	0.000974266	6.57822e-08	0.00012824	0.00552239	0.0309751
k__Bacteria;p__Proteobacteria;c__Gammaproteobacteria;o__Cellvibrionales	0.00398564	1.89005e-06	0.000687395	0.00153789	3.25885e-08	9.02615e-05	0.010806	0.0356597
k__Bacteria;p__Proteobacteria;c__Betaproteobacteria;o__Rhodocyclales	0.00204515	1.34555e-06	0.00057999	0.000213372	1.25124e-08	5.59295e-05	0.0170149	0.0406258
k__Bacteria;p__Planctomycetes;c__Planctomycetacia;o__Brocadiales	0.00241554	4.09561e-07	0.000319985	0.000801153	2.35532e-07	0.000242658	0.00635821	0.0309751
k__Bacteria;p__Actinobacteria;c__Thermoleophilia;o__Gaiellales	0.0018036	6.75974e-07	0.000411088	0.000366356	7.5442e-08	0.000137334	0.0138507	0.0397456
k__Bacteria;p__Actinobacteria;c__unidentified_Actinobacteria;o__Micrococcales	0.00195256	4.01673e-07	0.000316888	0.000366356	3.56788e-08	9.44442e-05	0.00292537	0.0241343
k__Bacteria;p__Actinobacteria;c__unidentified_Actinobacteria;o__Frankiales	0.00167075	2.91028e-07	0.000269735	0.000374408	1.02931e-07	0.000160414	0.0059403	0.0309751
k__Bacteria;p__Actinobacteria;c__Thermoleophilia;o__Solirubrobacterales	0.00141711	2.06942e-07	0.000227454	0.000374408	6.76623e-08	0.00013006	0.00719403	0.0309751
k__Bacteria;p__Proteobacteria;c__Gammaproteobacteria;o__Chromatiales	0.0009018	1.62683e-07	0.00020167	0.000104673	5.61871e-09	3.7479e-05	0.00761194	0.0309751
k__Bacteria;p__Actinobacteria;c__unidentified_Actinobacteria;o__Catenulisporales	0.000986344	1.14341e-07	0.000169072	0.000205321	3.80992e-08	9.75951e-05	0.00677612	0.0309751
k__Bacteria;p__Ignavibacteriae;c__Ignavibacteria;o__Ignavibacteriales	0.000426745	4.50361e-08	0.000106109	9.66215e-05	6.05092e-09	3.88938e-05	0.0195821	0.04125
k__Bacteria;p__Proteobacteria;c__Betaproteobacteria;o__Nitrosomonadales	0.000374408	4.12111e-08	0.000101503	5.23366e-05	2.13943e-09	2.3127e-05	0.0178507	0.0406258
k__Bacteria;p__Gemmatimonadetes;c__unidentified_Gemmatimonadetes;o__Gemmatimonadales	0.000309994	2.40956e-08	7.76138e-05	5.63625e-05	7.77976e-10	1.39461e-05	0.0157612	0.0406258
k__Bacteria;p__Chloroflexi;c__Ktedonobacteria;o__Ktedonobacterales	0.000346227	3.15512e-08	8.88133e-05	4.83107e-05	3.1119e-09	2.78922e-05	0.0161791	0.0406258
k__Bacteria;p__Chloroflexi;c__Ktedonobacteria;o__JG30-KF-AS9	0.000406615	6.28864e-09	3.96505e-05	9.66215e-05	2.59325e-09	2.5462e-05	0.00167164	0.0220657
k__Bacteria;p__Armatimonadetes;c__Fimbriimonadia;o__Fimbriimonadales	0.00024558	1.87362e-08	6.84402e-05	5.23366e-05	4.10598e-10	1.01316e-05	0.0216418	0.0420105
k__Bacteria;p__Actinobacteria;c__unidentified_Actinobacteria;o__Propionibacteriales	0.00022545	6.22381e-09	3.94455e-05	4.83107e-05	2.24749e-09	2.37038e-05	0.00802985	0.0309751
k__Bacteria;p__Planctomycetes;c__Phycisphaerae;o__Phycisphaerales	0.000209347	1.15832e-08	5.38126e-05	2.41554e-05	4.32209e-10	1.03948e-05	0.0125373	0.0376119
k__Bacteria;p__Firmicutes;c__Erysipelotrichia;o__Erysipelotrichales	0.000213372	6.80729e-09	4.12531e-05	5.63625e-05	4.32209e-10	1.03948e-05	0.0099403	0.0345295
k__Bacteria;p__Actinobacteria;c__unidentified_Actinobacteria;o__Micromonosporales	0.00022545	5.1865e-10	1.13869e-05	3.62331e-05	1.79367e-09	2.11758e-05	0.00041791	0.013791
k__Bacteria;p__Verrucomicrobia;c__Opitutae;o__Opitutales	0.000217398	7.77976e-10	1.39461e-05	6.44143e-05	2.0746e-09	2.27739e-05	0.00208955	0.0229851
k__Bacteria;p__Proteobacteria;c__unidentified_Proteobacteria;o__unidentified_Proteobacteria	0.000173113	4.21404e-09	3.24578e-05	1.20777e-05	5.83482e-10	1.20777e-05	0.00334328	0.0245174
k__Bacteria;p__Chloroflexi;c__TK10;o__unidentified_TK10	0.000132855	4.5598e-09	3.37632e-05	2.81813e-05	2.37715e-10	7.709e-06	0.0187164	0.0411761
k__Bacteria;p__Firmicutes;c__Negativicutes;o__Selenomonadales	0.000108699	4.21404e-09	3.24578e-05	1.20777e-05	2.37715e-10	7.709e-06	0.02	0.04125
k__Bacteria;p__Proteobacteria;c__Gammaproteobacteria;o__Pasteurellales	0.000128829	5.1865e-10	1.13869e-05	2.41554e-05	4.32209e-10	1.03948e-05	0.00125373	0.0206866
k__Bacteria;p__Chlorobi;c__Chlorobia;o__Chlorobiales	8.05179e-05	5.1865e-10	1.13869e-05	1.20777e-05	2.37715e-10	7.709e-06	0.00250746	0.0236418
k__Bacteria;p__Proteobacteria;c__Gammaproteobacteria;o__Orbales	9.66215e-05	3.45767e-10	9.29741e-06	1.20777e-05	2.37715e-10	7.709e-06	0.000835821	0.0183881
k__Bacteria;p__Planctomycetes;c__Phycisphaerae;o__S-70	9.25956e-05	6.48313e-11	4.02589e-06	8.05179e-06	8.64417e-11	4.6487e-06	0	0

## Sheet: Supplementary Table S2D
Supplementary Table S2D. Significantly changed bacteria analysis at family level.
Taxa	Mean (CK)	Variance (CK)	Standard error (CK)	Mean (AT)	Variance (AT)	Standard error (AT)	P value	Q value
k__Bacteria;p__Proteobacteria;c__Gammaproteobacteria;o__Enterobacteriales;f__Enterobacteriaceae	0.0314865	0.000492522	0.0110964	0.000467004	5.96448e-08	0.000122111	0.020339	0.0448993
k__Bacteria;p__Proteobacteria;c__Gammaproteobacteria;o__Pseudomonadales;f__Pseudomonadaceae	0.0261965	0.00024466	0.0078208	0.00188009	1.21371e-06	0.000550842	0.0157288	0.0391058
k__Bacteria;p__Proteobacteria;c__Gammaproteobacteria;o__Aeromonadales;f__Aeromonadaceae	0.00733115	1.23353e-05	0.00175608	0.000571677	1.03125e-07	0.000160565	0.00842373	0.0336479
k__Bacteria;p__Proteobacteria;c__Gammaproteobacteria;o__Xanthomonadales;f__Xanthomonadaceae	0.00427953	3.99627e-06	0.000999533	0.000358305	3.61975e-08	9.51282e-05	0.00768644	0.0336479
k__Bacteria;p__Proteobacteria;c__Betaproteobacteria;o__Burkholderiales;f__Comamonadaceae	0.00332941	4.16638e-06	0.00102059	0.000181165	1.11294e-08	5.27479e-05	0.0162203	0.0391058
k__Bacteria;p__Proteobacteria;c__Betaproteobacteria;o__Rhodocyclales;f__Rhodocyclaceae	0.00204515	1.34555e-06	0.00057999	0.000213372	1.25124e-08	5.59295e-05	0.0144661	0.0376119
k__Bacteria;p__Proteobacteria;c__Gammaproteobacteria;o__Pseudomonadales;f__Moraxellaceae	0.00185996	1.20958e-06	0.000549904	0.000277787	9.67067e-08	0.000155489	0.0223051	0.0454905
k__Bacteria;p__Proteobacteria;c__Betaproteobacteria;o__Burkholderiales;f__Burkholderiaceae	0.00180763	9.37958e-07	0.000484241	0.000148958	4.04115e-09	3.1785e-05	0.0114492	0.0367647
k__Bacteria;p__Planctomycetes;c__Planctomycetacia;o__Brocadiales;f__Brocadiaceae	0.00241554	4.09561e-07	0.000319985	0.000801153	2.35532e-07	0.000242658	0.00620339	0.0336479
k__Bacteria;p__Proteobacteria;c__Gammaproteobacteria;o__Alteromonadales;f__Pseudoalteromonadaceae	0.00196464	7.75382e-07	0.000440279	0.000229476	9.91919e-09	4.97976e-05	0.00744068	0.0336479
k__Bacteria;p__Actinobacteria;c__unidentified_Actinobacteria;o__Micrococcales;f__Microbacteriaceae	0.00153387	3.63293e-07	0.000301369	0.000297916	2.23884e-08	7.48138e-05	0.00644915	0.0336479
k__Bacteria;p__Proteobacteria;c__Betaproteobacteria;o__Burkholderiales;f__Alcaligenaceae	0.00100647	3.10585e-07	0.000278651	9.25956e-05	6.46152e-09	4.01918e-05	0.0127881	0.0371943
k__Bacteria;p__Proteobacteria;c__Gammaproteobacteria;o__Cellvibrionales;f__Spongiibacteraceae	0.00120374	2.0303e-07	0.000225294	0.000213372	1.63159e-08	6.38668e-05	0.0054661	0.0336479
k__Bacteria;p__Proteobacteria;c__Alphaproteobacteria;o__Caulobacterales;f__Caulobacteraceae	0.001244	8.21845e-08	0.000143339	0.000261683	1.0265e-08	5.06581e-05	0.000915254	0.0267712
k__Bacteria;p__Proteobacteria;c__Alphaproteobacteria;o__Rhodospirillales;f__DA111	0.000869593	2.47396e-07	0.000248695	0.000161036	1.1929e-08	5.46099e-05	0.0213814	0.045484
k__Bacteria;p__Proteobacteria;c__Gammaproteobacteria;o__Oceanospirillales;f__SS1-B-06-26	0.00100245	1.12612e-07	0.000167789	0.000221424	2.4852e-09	2.49259e-05	0.00329661	0.0296041
k__Bacteria;p__Proteobacteria;c__Gammaproteobacteria;o__Chromatiales;f__Chromatiaceae	0.0009018	1.62683e-07	0.00020167	0.000104673	5.61871e-09	3.7479e-05	0.0079322	0.0336479
k__Bacteria;p__Actinobacteria;c__unidentified_Actinobacteria;o__Catenulisporales;f__Actinospicaceae	0.000889723	1.09327e-07	0.000165323	0.000165062	2.40956e-08	7.76138e-05	0.00669492	0.0336479
k__Bacteria;p__Proteobacteria;c__Alphaproteobacteria;o__Rhizobiales;f__Xanthobacteraceae	0.000664273	6.97369e-08	0.000132039	0.000148958	7.84459e-09	4.42848e-05	0.00941525	0.0342527
k__Bacteria;p__Actinobacteria;c__Thermoleophilia;o__Solirubrobacterales;f__Elev-16S-1332	0.000652195	5.88668e-08	0.000121312	0.000124803	1.25124e-08	5.59295e-05	0.00694068	0.0336479
k__Bacteria;p__Actinobacteria;c__unidentified_Actinobacteria;o__Frankiales;f__Acidothermaceae	0.000708557	6.8289e-08	0.000130661	0.000165062	2.58245e-08	8.035e-05	0.0102458	0.0352575
k__Bacteria;p__Actinobacteria;c__Thermoleophilia;o__Gaiellales;f__unidentified_Gaiellales	0.000531418	8.03908e-08	0.000141766	0.000116751	9.74631e-09	4.93617e-05	0.0225508	0.0454905
k__Bacteria;p__Firmicutes;c__Bacilli;o__Bacillales;f__Planococcaceae	0.00047103	7.23301e-08	0.000134471	8.85697e-05	7.00178e-09	4.18383e-05	0.0240424	0.0476772
k__Bacteria;p__Proteobacteria;c__Alphaproteobacteria;o__Rhizobiales;f__Bradyrhizobiaceae	0.000442848	5.61007e-08	0.000118428	5.63625e-05	4.32209e-10	1.03948e-05	0.0123644	0.0370932
k__Bacteria;p__Proteobacteria;c__Alphaproteobacteria;o__Rhizobiales;f__Rhizobiaceae	0.000535444	2.40956e-08	7.76138e-05	8.05179e-05	3.97632e-09	3.1529e-05	0.00189831	0.0277627
k__Bacteria;p__Proteobacteria;c__Alphaproteobacteria;o__Rhodospirillales;f__Acetobacteraceae	0.000515315	2.64512e-08	8.13191e-05	0.000112725	4.66785e-09	3.41608e-05	0.00395763	0.0307373
k__Bacteria;p__Proteobacteria;c__Alphaproteobacteria;o__Rhizobiales;f__Brucellaceae	0.000426745	5.54092e-08	0.000117696	1.20777e-05	6.48313e-11	4.02589e-06	0.010661	0.0356383
k__Bacteria;p__Proteobacteria;c__Alphaproteobacteria;o__Rhizobiales;f__unidentified_Rhizobiales	0.00038246	2.40956e-08	7.76138e-05	0.00013688	1.46951e-09	1.91671e-05	0.0164661	0.0391058
k__Bacteria;p__Proteobacteria;c__Betaproteobacteria;o__Nitrosomonadales;f__Nitrosomonadaceae	0.000374408	4.12111e-08	0.000101503	5.23366e-05	2.13943e-09	2.3127e-05	0.0159746	0.0391058
k__Bacteria;p__Proteobacteria;c__Alphaproteobacteria;o__Rhodospirillales;f__unidentified_Rhodospirillales	0.000402589	3.25021e-08	9.01417e-05	9.66215e-05	4.32209e-09	3.28713e-05	0.0142203	0.0376119
k__Bacteria;p__Gemmatimonadetes;c__unidentified_Gemmatimonadetes;o__Gemmatimonadales;f__Gemmatimonadaceae	0.000309994	2.40956e-08	7.76138e-05	5.63625e-05	7.77976e-10	1.39461e-05	0.0135593	0.0376119
k__Bacteria;p__Chloroflexi;c__Ktedonobacteria;o__Ktedonobacterales;f__Thermosporotrichaceae	0.000346227	3.15512e-08	8.88133e-05	4.83107e-05	3.1119e-09	2.78922e-05	0.0139746	0.0376119
k__Bacteria;p__Armatimonadetes;c__Fimbriimonadia;o__Fimbriimonadales;f__Fimbriimonadaceae	0.00024558	1.87362e-08	6.84402e-05	5.23366e-05	4.10598e-10	1.01316e-05	0.0207542	0.0449675
k__Bacteria;p__Firmicutes;c__Bacilli;o__Bacillales;f__Sporolactobacillaceae	0.000257657	1.71155e-08	6.5413e-05	5.63625e-05	2.16104e-09	2.32435e-05	0.0181017	0.0412818
k__Bacteria;p__Actinobacteria;c__unidentified_Actinobacteria;o__Frankiales;f__Frankiaceae	0.000257657	1.1929e-08	5.46099e-05	4.42848e-05	5.83482e-10	1.20777e-05	0.00866949	0.0336479
k__Bacteria;p__Proteobacteria;c__Alphaproteobacteria;o__Rhodospirillales;f__JG37-AG-20	0.000237528	6.28864e-09	3.96505e-05	4.83107e-05	1.72883e-09	2.07896e-05	0.00571186	0.0336479
k__Bacteria;p__Firmicutes;c__Erysipelotrichia;o__Erysipelotrichales;f__Erysipelotrichaceae	0.000213372	6.80729e-09	4.12531e-05	5.63625e-05	4.32209e-10	1.03948e-05	0.00966102	0.0342527
k__Bacteria;p__Planctomycetes;c__Phycisphaerae;o__Phycisphaerales;f__Phycisphaeraceae	0.000209347	1.15832e-08	5.38126e-05	2.41554e-05	4.32209e-10	1.03948e-05	0.0116949	0.0367647
k__Bacteria;p__Proteobacteria;c__Gammaproteobacteria;o__Xanthomonadales;f__unidentified_Xanthomonadales	0.000209347	3.80344e-09	3.0836e-05	2.81813e-05	1.4479e-09	1.90256e-05	0.00214407	0.0278729
k__Bacteria;p__Ignavibacteriae;c__Ignavibacteria;o__Ignavibacteriales;f__Ignavibacteriaceae	0.000205321	5.94287e-09	3.8545e-05	5.23366e-05	3.00385e-09	2.74037e-05	0.0130339	0.0371943
k__Bacteria;p__Firmicutes;c__Bacilli;o__Lactobacillales;f__Carnobacteriaceae	0.000152984	7.69332e-09	4.38558e-05	2.41554e-05	9.50859e-10	1.5418e-05	0.0220593	0.0454905
k__Bacteria;p__Verrucomicrobia;c__Opitutae;o__Opitutales;f__Opitutaceae	0.000217398	7.77976e-10	1.39461e-05	6.44143e-05	2.0746e-09	2.27739e-05	0.00140678	0.0274322
k__Bacteria;p__Actinobacteria;c__unidentified_Actinobacteria;o__Micromonosporales;f__Micromonosporaceae	0.00022545	5.1865e-10	1.13869e-05	3.62331e-05	1.79367e-09	2.11758e-05	0	0
k__Bacteria;p__Actinobacteria;c__Thermoleophilia;o__Solirubrobacterales;f__Conexibacteraceae	0.000197269	1.79367e-09	2.11758e-05	4.02589e-05	1.46951e-09	1.91671e-05	0.00165254	0.0276211
k__Bacteria;p__Actinobacteria;c__unidentified_Actinobacteria;o__Micrococcales;f__Intrasporangiaceae	0.000209347	1.21018e-09	1.73939e-05	4.02589e-05	1.81528e-09	2.1303e-05	0.00116102	0.0271678
k__Bacteria;p__Actinobacteria;c__unidentified_Actinobacteria;o__Propionibacteriales;f__Nocardioidaceae	0.000173113	1.62078e-09	2.01295e-05	4.42848e-05	1.62078e-09	2.01295e-05	0.00420339	0.0307373
k__Bacteria;p__Chloroflexi;c__TK10;o__unidentified_TK10;f__unidentified_TK10	0.000132855	4.5598e-09	3.37632e-05	2.81813e-05	2.37715e-10	7.709e-06	0.0167119	0.0391058
k__Bacteria;p__Proteobacteria;c__unidentified_Proteobacteria;o__unidentified_Proteobacteria;f__unidentified_Proteobacteria	0.000173113	4.21404e-09	3.24578e-05	1.20777e-05	5.83482e-10	1.20777e-05	0.00263559	0.0280331
k__Bacteria;p__Proteobacteria;c__Alphaproteobacteria;o__Rhizobiales;f__Hyphomicrobiaceae	0.00013688	2.16104e-09	2.32435e-05	2.01295e-05	4.10598e-10	1.01316e-05	0.00305085	0.0296041
k__Bacteria;p__Actinobacteria;c__Thermoleophilia;o__Solirubrobacterales;f__288-2	0.000120777	1.46951e-09	1.91671e-05	3.62331e-05	2.37715e-10	7.709e-06	0.00595763	0.0336479
k__Bacteria;p__Firmicutes;c__Negativicutes;o__Selenomonadales;f__Veillonellaceae	0.000108699	4.21404e-09	3.24578e-05	1.20777e-05	2.37715e-10	7.709e-06	0.0183475	0.0412818
k__Bacteria;p__Proteobacteria;c__Gammaproteobacteria;o__Pasteurellales;f__Pasteurellaceae	0.000128829	5.1865e-10	1.13869e-05	2.41554e-05	4.32209e-10	1.03948e-05	0.000669492	0.0261102
k__Bacteria;p__Actinobacteria;c__unidentified_Actinobacteria;o__Frankiales;f__Nakamurellaceae	0.000112725	1.55595e-09	1.97228e-05	2.01295e-05	6.48313e-11	4.02589e-06	0.00354237	0.0296041
k__Bacteria;p__Firmicutes;c__Bacilli;o__Bacillales;f__Alicyclobacillaceae	9.25956e-05	1.27502e-09	1.78537e-05	2.41554e-05	4.32209e-10	1.03948e-05	0.0119407	0.0367647
k__Bacteria;p__Proteobacteria;c__Gammaproteobacteria;o__Orbales;f__Orbaceae	9.66215e-05	3.45767e-10	9.29741e-06	1.20777e-05	2.37715e-10	7.709e-06	0.000423729	0.0247881
k__Bacteria;p__Chlorobi;c__Chlorobia;o__Chlorobiales;f__SJA-28	8.05179e-05	5.1865e-10	1.13869e-05	1.20777e-05	2.37715e-10	7.709e-06	0.00238983	0.027961
k__Bacteria;p__Proteobacteria;c__Gammaproteobacteria;o__Oceanospirillales;f__SAR86_clade	7.24661e-05	7.77976e-10	1.39461e-05	1.20777e-05	2.37715e-10	7.709e-06	0.00891525	0.0336479
Others	0.00938033	1.14612e-05	0.00169272	0.00266917	6.42673e-07	0.000400834	0.00817797	0.0336479

## Sheet: Supplementary Table S2E
Supplementary Table S2E. Significantly changed bacteria analysis at genus level.
Taxa	Mean (CK)	Variance (CK)	Standard error (CK)	Mean (AT)	Variance (AT)	Standard error (AT)	P value	Q value
k__Bacteria;p__Proteobacteria;c__Gammaproteobacteria;o__Pseudomonadales;f__Pseudomonadaceae;g__Pseudomonas	0.0261965	0.00024466	0.0078208	0.00188009	1.21371e-06	0.000550842	0.0150962	0.0423132
k__Bacteria;p__Proteobacteria;c__Gammaproteobacteria;o__Aeromonadales;f__Aeromonadaceae;g__Aeromonas	0.00733115	1.23353e-05	0.00175608	0.000571677	1.03125e-07	0.000160565	0.00691026	0.0341642
k__Bacteria;p__Proteobacteria;c__Gammaproteobacteria;o__Alteromonadales;f__Alteromonadaceae;g__Alteromonas	0.00408628	2.41559e-06	0.000777109	0.000885697	1.74439e-07	0.00020883	0.00516667	0.0330667
k__Bacteria;p__Proteobacteria;c__Gammaproteobacteria;o__Enterobacteriales;f__Enterobacteriaceae;g__Escherichia-Shigella	0.00210957	1.13014e-06	0.00053154	7.24661e-05	5.7916e-09	3.80513e-05	0.00707692	0.0341642
k__Bacteria;p__Proteobacteria;c__Gammaproteobacteria;o__Xanthomonadales;f__Xanthomonadaceae;g__Stenotrophomonas	0.00195256	1.4943e-06	0.000611207	6.84402e-05	2.31232e-09	2.40433e-05	0.0155	0.0423132
k__Bacteria;p__Planctomycetes;c__Planctomycetacia;o__Brocadiales;f__Brocadiaceae;g__Candidatus_Jettenia	0.00241554	4.09561e-07	0.000319985	0.000801153	2.35532e-07	0.000242658	0.00483333	0.0325725
k__Bacteria;p__Proteobacteria;c__Gammaproteobacteria;o__Alteromonadales;f__Pseudoalteromonadaceae;g__Pseudoalteromonas	0.00196464	7.75382e-07	0.000440279	0.000229476	9.91919e-09	4.97976e-05	0.00625641	0.0341642
k__Bacteria;p__Proteobacteria;c__Gammaproteobacteria;o__Alteromonadales;f__Alteromonadaceae;g__Marinobacter	0.00167075	5.57095e-07	0.000373194	0.000579729	3.97632e-09	3.1529e-05	0.0184551	0.0455033
k__Bacteria;p__Proteobacteria;c__Betaproteobacteria;o__Burkholderiales;f__Burkholderiaceae;g__Burkholderia-Paraburkholderia	0.00158218	7.27386e-07	0.000426435	0.00013688	3.71699e-09	3.04836e-05	0.0112372	0.0360734
k__Bacteria;p__Proteobacteria;c__Betaproteobacteria;o__Burkholderiales;f__Comamonadaceae;g__Delftia	0.00154594	8.01488e-07	0.000447629	8.45438e-05	5.5971e-09	3.74069e-05	0.0125192	0.0380486
k__Bacteria;p__Proteobacteria;c__Gammaproteobacteria;o__Xanthomonadales;f__Xanthomonadaceae;g__Mizugakiibacter	0.00140101	2.99953e-07	0.00027384	0.000169088	1.42629e-08	5.97137e-05	0.00416667	0.0322917
k__Bacteria;p__Proteobacteria;c__Gammaproteobacteria;o__Pseudomonadales;f__Moraxellaceae;g__Acinetobacter	0.00119166	3.27614e-07	0.000286188	0.000177139	1.29663e-08	5.69347e-05	0.0102372	0.035618
k__Bacteria;p__Proteobacteria;c__Gammaproteobacteria;o__Cellvibrionales;f__Spongiibacteraceae;g__Spongiibacter	0.00120374	2.0303e-07	0.000225294	0.000213372	1.63159e-08	6.38668e-05	0.0045	0.0325725
k__Bacteria;p__Proteobacteria;c__Alphaproteobacteria;o__Rhodobacterales;f__Rhodobacteraceae;g__Paracoccus	0.0013688	2.00718e-07	0.000224008	0.000430771	4.05196e-08	0.000100647	0.00724359	0.0341642
k__Bacteria;p__Proteobacteria;c__Gammaproteobacteria;o__Vibrionales;f__Vibrionaceae;g__Vibrio	0.00110712	2.38817e-07	0.000244344	0.000165062	9.40054e-09	4.84782e-05	0.00757692	0.0341642
k__Bacteria;p__Proteobacteria;c__Gammaproteobacteria;o__Alteromonadales;f__Alteromonadaceae;g__Aestuariibacter	0.00117154	2.81692e-07	0.000265373	0.000213372	3.55059e-08	9.42151e-05	0.0110705	0.0360734
k__Bacteria;p__Proteobacteria;c__Gammaproteobacteria;o__Chromatiales;f__Chromatiaceae;g__Rheinheimera	0.0009018	1.62683e-07	0.00020167	0.000104673	5.61871e-09	3.7479e-05	0.00657692	0.0341642
k__Bacteria;p__Actinobacteria;c__unidentified_Actinobacteria;o__Catenulisporales;f__Actinospicaceae;g__Actinospica	0.000889723	1.09327e-07	0.000165323	0.000165062	2.40956e-08	7.76138e-05	0.00533333	0.0330667
k__Bacteria;p__Proteobacteria;c__Betaproteobacteria;o__Burkholderiales;f__Alcaligenaceae;g__Achromobacter	0.000644143	7.64145e-08	0.000138216	5.63625e-05	1.46951e-09	1.91671e-05	0.00466667	0.0325725
k__Bacteria;p__Actinobacteria;c__unidentified_Actinobacteria;o__Frankiales;f__Acidothermaceae;g__Acidothermus	0.000708557	6.8289e-08	0.000130661	0.000165062	2.58245e-08	8.035e-05	0.00957051	0.035618
k__Bacteria;p__Proteobacteria;c__Betaproteobacteria;o__Rhodocyclales;f__Rhodocyclaceae;g__Denitratisoma	0.00062804	5.42854e-08	0.000116496	7.6492e-05	1.10213e-09	1.65992e-05	0.00266667	0.0290625
k__Bacteria;p__Proteobacteria;c__Alphaproteobacteria;o__Rhizobiales;f__Rhizobiaceae;g__Rhizobium	0.000535444	2.40956e-08	7.76138e-05	8.05179e-05	3.97632e-09	3.1529e-05	0.00166667	0.0278205
k__Bacteria;p__Proteobacteria;c__Alphaproteobacteria;o__Rhizobiales;f__Brucellaceae;g__Ochrobactrum	0.000426745	5.54092e-08	0.000117696	1.20777e-05	6.48313e-11	4.02589e-06	0.00990385	0.035618
k__Bacteria;p__Proteobacteria;c__Alphaproteobacteria;o__Rhizobiales;f__Bradyrhizobiaceae;g__Bradyrhizobium	0.000350253	3.65432e-08	9.55814e-05	4.83107e-05	3.45767e-10	9.29741e-06	0.0137756	0.0402873
k__Bacteria;p__Proteobacteria;c__Alphaproteobacteria;o__Rhizobiales;f__Xanthobacteraceae;g__Pseudolabrys	0.000467004	3.25021e-08	9.01417e-05	0.000128829	4.84074e-09	3.47877e-05	0.0100705	0.035618
k__Bacteria;p__Proteobacteria;c__Alphaproteobacteria;o__Caulobacterales;f__Caulobacteraceae;g__Phenylobacterium	0.000418693	2.09189e-08	7.23168e-05	0.000120777	3.02546e-09	2.75021e-05	0.00674359	0.0341642
k__Bacteria;p__Actinobacteria;c__unidentified_Actinobacteria;o__Micrococcales;f__Microbacteriaceae;g__Humibacter	0.000402589	2.55868e-08	7.99793e-05	0.000104673	1.08052e-08	5.19741e-05	0.0144551	0.0414916
k__Bacteria;p__Proteobacteria;c__Alphaproteobacteria;o__Caulobacterales;f__Caulobacteraceae;g__Brevundimonas	0.000285839	9.91919e-09	4.97976e-05	4.02589e-05	8.64417e-11	4.6487e-06	0.00233333	0.0278205
k__Bacteria;p__Proteobacteria;c__Gammaproteobacteria;o__Alteromonadales;f__Alteromonadaceae;g__Aliagarivorans	0.000273761	1.14103e-08	5.34095e-05	4.83107e-05	3.1119e-09	2.78922e-05	0.00792949	0.0341642
k__Bacteria;p__Firmicutes;c__Bacilli;o__Bacillales;f__Sporolactobacillaceae;g__Tuberibacillus	0.000257657	1.71155e-08	6.5413e-05	5.63625e-05	2.16104e-09	2.32435e-05	0.0186218	0.0455033
k__Bacteria;p__Actinobacteria;c__unidentified_Actinobacteria;o__Frankiales;f__Frankiaceae;g__Jatrophihabitans	0.000257657	1.1929e-08	5.46099e-05	4.42848e-05	5.83482e-10	1.20777e-05	0.00741026	0.0341642
k__Bacteria;p__Proteobacteria;c__Alphaproteobacteria;o__Rhizobiales;f__unidentified_Rhizobiales;g__Rhizomicrobium	0.000257657	1.0373e-08	5.0924e-05	4.42848e-05	1.27502e-09	1.78537e-05	0.00590385	0.0341642
k__Bacteria;p__Proteobacteria;c__Alphaproteobacteria;o__Sphingomonadales;f__Sphingomonadaceae;g__Novosphingobium	0.000265709	2.50681e-09	2.5034e-05	3.62331e-05	1.10213e-09	1.65992e-05	0	0
k__Bacteria;p__Firmicutes;c__Erysipelotrichia;o__Erysipelotrichales;f__Erysipelotrichaceae;g__Turicibacter	0.000213372	6.80729e-09	4.12531e-05	5.63625e-05	4.32209e-10	1.03948e-05	0.00826282	0.0341642
k__Bacteria;p__Planctomycetes;c__Phycisphaerae;o__Phycisphaerales;f__Phycisphaeraceae;g__SM1A02	0.000209347	1.15832e-08	5.38126e-05	2.41554e-05	4.32209e-10	1.03948e-05	0.0114038	0.0360734
k__Bacteria;p__Proteobacteria;c__Gammaproteobacteria;o__Xanthomonadales;f__unidentified_Xanthomonadales;g__Acidibacter	0.000209347	3.80344e-09	3.0836e-05	2.81813e-05	1.4479e-09	1.90256e-05	0.002	0.0278205
k__Bacteria;p__Proteobacteria;c__Alphaproteobacteria;o__Rhodospirillales;f__unidentified_Rhodospirillales;g__Candidatus_Alysiosphaera	0.000193243	9.16282e-09	4.78613e-05	2.41554e-05	4.32209e-10	1.03948e-05	0.0105705	0.035618
k__Bacteria;p__Ignavibacteriae;c__Ignavibacteria;o__Ignavibacteriales;f__Ignavibacteriaceae;g__Ignavibacterium	0.000205321	5.94287e-09	3.8545e-05	5.23366e-05	3.00385e-09	2.74037e-05	0.0129231	0.0385207
k__Bacteria;p__Proteobacteria;c__Gammaproteobacteria;o__Xanthomonadales;f__Xanthomonadaceae;g__Dyella	0.000185191	3.54411e-09	2.97662e-05	1.61036e-05	5.1865e-10	1.13869e-05	0.00183333	0.0278205
k__Bacteria;p__Actinobacteria;c__Thermoleophilia;o__Solirubrobacterales;f__Conexibacteraceae;g__Conexibacter	0.000197269	1.79367e-09	2.11758e-05	4.02589e-05	1.46951e-09	1.91671e-05	0.0015	0.0278205
k__Bacteria;p__Proteobacteria;c__Betaproteobacteria;o__Nitrosomonadales;f__Nitrosomonadaceae;g__Nitrosospira	0.000181165	7.84459e-09	4.42848e-05	3.22072e-05	2.0746e-09	2.27739e-05	0.0168526	0.0428221
k__Bacteria;p__Verrucomicrobia;c__Opitutae;o__Opitutales;f__Opitutaceae;g__Opitutus	0.000217398	7.77976e-10	1.39461e-05	6.44143e-05	2.0746e-09	2.27739e-05	0.00116667	0.0278205
k__Bacteria;p__Proteobacteria;c__Betaproteobacteria;o__Burkholderiales;f__Burkholderiaceae;g__Cupriavidus	0.000132855	7.32594e-09	4.27958e-05	4.02589e-06	6.48313e-11	4.02589e-06	0.0166859	0.0428221
k__Bacteria;p__Actinobacteria;c__unidentified_Actinobacteria;o__Micrococcales;f__Intrasporangiaceae;g__Intrasporangium	0.000209347	1.21018e-09	1.73939e-05	4.02589e-05	1.81528e-09	2.1303e-05	0.000833333	0.0258333
k__Bacteria;p__Proteobacteria;c__unidentified_Proteobacteria;o__unidentified_Proteobacteria;f__unidentified_Proteobacteria;g__Candidatus_Tenderia	0.000173113	4.21404e-09	3.24578e-05	1.20777e-05	5.83482e-10	1.20777e-05	0.00283333	0.0290625
k__Bacteria;p__Actinobacteria;c__unidentified_Actinobacteria;o__Propionibacteriales;f__Nocardioidaceae;g__Nocardioides	0.000173113	1.62078e-09	2.01295e-05	4.42848e-05	1.62078e-09	2.01295e-05	0.00333333	0.0303922
k__Bacteria;p__Chloroflexi;c__TK10;o__unidentified_TK10;f__unidentified_TK10;g__unidentified_TK10	0.000132855	4.5598e-09	3.37632e-05	2.81813e-05	2.37715e-10	7.709e-06	0.016141	0.0424044
k__Bacteria;p__Proteobacteria;c__Alphaproteobacteria;o__Rhizobiales;f__Xanthobacteraceae;g__Variibacter	0.000128829	2.93902e-09	2.71064e-05	2.01295e-05	5.83482e-10	1.20777e-05	0.00859615	0.0341642
k__Bacteria;p__Firmicutes;c__Clostridia;o__Clostridiales;f__Lachnospiraceae;g__Fusicatenibacter	0.000124803	2.83097e-09	2.66034e-05	2.01295e-05	4.10598e-10	1.01316e-05	0.00842949	0.0341642
k__Bacteria;p__Acidobacteria;c__Solibacteres;o__Solibacterales;f__Solibacteraceae_(Subgroup_3);g__Candidatus_Solibacter	0.000148958	1.62078e-09	2.01295e-05	1.61036e-05	1.72883e-10	6.57426e-06	0.000666667	0.0258333
k__Bacteria;p__Proteobacteria;c__Alphaproteobacteria;o__Rhizobiales;f__Bradyrhizobiaceae;g__Bosea	9.25956e-05	2.31232e-09	2.40433e-05	8.05179e-06	8.64417e-11	4.6487e-06	0.0105705	0.035618
k__Bacteria;p__Firmicutes;c__Negativicutes;o__Selenomonadales;f__Veillonellaceae;g__Veillonella	0.000108699	4.21404e-09	3.24578e-05	1.20777e-05	2.37715e-10	7.709e-06	0.0187885	0.0455033
k__Bacteria;p__Proteobacteria;c__Alphaproteobacteria;o__Rhodospirillales;f__Acetobacteraceae;g__Acetobacter	0.000120777	1.12374e-09	1.67611e-05	2.01295e-05	9.29249e-10	1.52418e-05	0.00383333	0.0322917
k__Bacteria;p__Actinobacteria;c__unidentified_Actinobacteria;o__Frankiales;f__Nakamurellaceae;g__Nakamurella	0.000112725	1.55595e-09	1.97228e-05	2.01295e-05	6.48313e-11	4.02589e-06	0.003	0.0290625
k__Bacteria;p__Proteobacteria;c__Gammaproteobacteria;o__Xanthomonadales;f__Xanthomonadaceae;g__Rhodanobacter	9.66215e-05	2.24749e-09	2.37038e-05	2.41554e-05	4.32209e-10	1.03948e-05	0.0206538	0.0485052
k__Bacteria;p__Proteobacteria;c__Gammaproteobacteria;o__Pasteurellales;f__Pasteurellaceae;g__Haemophilus	0.000128829	5.1865e-10	1.13869e-05	2.41554e-05	4.32209e-10	1.03948e-05	0.000333333	0.0172222
k__Bacteria;p__Firmicutes;c__Bacilli;o__Lactobacillales;f__Carnobacteriaceae;g__Dolosigranulum	0.000108699	2.13943e-09	2.3127e-05	2.41554e-05	9.50859e-10	1.5418e-05	0.0158333	0.0423132
k__Bacteria;p__Proteobacteria;c__Betaproteobacteria;o__Burkholderiales;f__Oxalobacteraceae;g__Duganella	7.6492e-05	2.4852e-09	2.49259e-05	0	0	0	0.0156667	0.0423132
k__Bacteria;p__Firmicutes;c__Bacilli;o__Bacillales;f__Alicyclobacillaceae;g__Tumebacillus	9.25956e-05	1.27502e-09	1.78537e-05	2.41554e-05	4.32209e-10	1.03948e-05	0.0118782	0.0368224
k__Bacteria;p__Proteobacteria;c__Gammaproteobacteria;o__Alteromonadales;f__Alteromonadaceae;g__Alishewanella	8.45438e-05	1.27502e-09	1.78537e-05	1.61036e-05	1.0373e-09	1.61036e-05	0.0202179	0.048212
k__Bacteria;p__Firmicutes;c__Clostridia;o__Clostridiales;f__Lachnospiraceae;g__Lachnospiraceae_NK4A136_group	6.44143e-05	1.21018e-09	1.73939e-05	0	0	0	0.00809615	0.0341642
k__Bacteria;p__Proteobacteria;c__Alphaproteobacteria;o__Rhizobiales;f__Hyphomicrobiaceae;g__Hyphomicrobium	7.24661e-05	7.77976e-10	1.39461e-05	1.61036e-05	1.72883e-10	6.57426e-06	0.00891667	0.0345521
k__Bacteria;p__Proteobacteria;c__Betaproteobacteria;o__Rhodocyclales;f__Rhodocyclaceae;g__Thauera	8.45438e-05	7.56365e-10	1.3751e-05	4.02589e-06	6.48313e-11	4.02589e-06	0.00133333	0.0278205
k__Bacteria;p__Proteobacteria;c__Gammaproteobacteria;o__Orbales;f__Orbaceae;g__Gilliamella	9.66215e-05	3.45767e-10	9.29741e-06	1.20777e-05	2.37715e-10	7.709e-06	0.000166667	0.0129167
k__Bacteria;p__Chlorobi;c__Chlorobia;o__Chlorobiales;f__SJA-28;g__unidentified_SJA-28	8.05179e-05	5.1865e-10	1.13869e-05	1.20777e-05	2.37715e-10	7.709e-06	0.00216667	0.0278205
k__Bacteria;p__Proteobacteria;c__Alphaproteobacteria;o__Rhodospirillales;f__Rhodospirillaceae;g__Dongia	6.44143e-05	1.55595e-09	1.97228e-05	8.05179e-06	8.64417e-11	4.6487e-06	0.0213077	0.0492939

## Sheet: Supplementary Table S2F
Supplementary Table S2F. Significantly changed bacteria analysis at species level.
Taxa	Mean (CK)	Variance (CK)	Standard error (CK)	Mean (AT)	Variance (AT)	Standard error (AT)	P value	Q value
k__Bacteria;p__Proteobacteria;c__Betaproteobacteria;o__Burkholderiales;f__Alcaligenaceae;g__Achromobacter;s__Achromobacter_xylosoxidans_subsp._xylosoxidans;	0.000644143	7.64145e-08	0.000138216	5.63625e-05	1.46951e-09	1.91671e-05	0.00283582	0.031194
k__Bacteria;p__Proteobacteria;c__Betaproteobacteria;o__Burkholderiales;f__Comamonadaceae;g__Delftia;s__Delftia_tsuruhatensis	0.00154594	8.01488e-07	0.000447629	8.45438e-05	5.5971e-09	3.74069e-05	0.00746269	0.0447761
k__Bacteria;p__Proteobacteria;c__Gammaproteobacteria;o__Pseudomonadales;f__Pseudomonadaceae;g__Pseudomonas;s__Pseudomonas_veronii	0.0136035	7.29918e-05	0.00427176	0.000491159	1.00359e-07	0.000158397	0.0110746	0.0458607
k__Bacteria;p__Proteobacteria;c__Betaproteobacteria;o__Burkholderiales;f__Burkholderiaceae;g__Cupriavidus;s__Cupriavidus_metallidurans	0.000132855	7.32594e-09	4.27958e-05	4.02589e-06	6.48313e-11	4.02589e-06	0.0125075	0.0458607
k__Bacteria;p__Proteobacteria;c__Gammaproteobacteria;o__Vibrionales;f__Vibrionaceae;g__Vibrio;s__Vibrio_cholerae	0.00110712	2.38817e-07	0.000244344	0.000165062	9.40054e-09	4.84782e-05	0.00470149	0.0341821
k__Bacteria;p__Proteobacteria;c__Gammaproteobacteria;o__Pseudomonadales;f__Pseudomonadaceae;g__Pseudomonas;s__Pseudomonas_stutzeri	0.00263696	1.84318e-06	0.000678818	0.000430771	1.24022e-07	0.000176084	0.00931343	0.0458607
k__Bacteria;p__Proteobacteria;c__Gammaproteobacteria;o__Chromatiales;f__Chromatiaceae;g__Rheinheimera;s__Rheinheimera_aquimaris	0.00085349	1.42629e-07	0.000188831	0.000104673	5.61871e-09	3.7479e-05	0.00374627	0.0341821
k__Bacteria;p__Proteobacteria;c__Gammaproteobacteria;o__Alteromonadales;f__Alteromonadaceae;g__Aliagarivorans;s__Agarivorans_gilvus	0.000273761	1.14103e-08	5.34095e-05	4.83107e-05	3.1119e-09	2.78922e-05	0.0051791	0.0341821
k__Bacteria;p__Chloroflexi;c__TK10;o__unidentified_TK10;f__unidentified_TK10;g__unidentified_TK10;s__Chloroflexi_bacterium_OLB14	0.000132855	4.5598e-09	3.37632e-05	2.81813e-05	2.37715e-10	7.709e-06	0.0115522	0.0458607
k__Bacteria;p__Proteobacteria;c__Alphaproteobacteria;o__Sphingomonadales;f__Sphingomonadaceae;g__Novosphingobium;s__Novosphingobium_resinovorum	0.000265709	2.50681e-09	2.5034e-05	3.62331e-05	1.10213e-09	1.65992e-05	0	0
k__Bacteria;p__Proteobacteria;c__Alphaproteobacteria;o__Rhizobiales;f__Rhizobiaceae;g__Rhizobium;s__Rhizobium_radiobacter	0.000430771	1.57972e-08	6.28435e-05	6.03884e-05	2.65808e-09	2.57783e-05	0.000477612	0.0157612
k__Bacteria;p__Proteobacteria;c__Alphaproteobacteria;o__Caulobacterales;f__Caulobacteraceae;g__Brevundimonas;s__Brevundimonas_abyssalis	7.24661e-05	1.81528e-09	2.1303e-05	4.02589e-06	6.48313e-11	4.02589e-06	0.00883582	0.0458607
k__Bacteria;p__Proteobacteria;c__Alphaproteobacteria;o__Rhizobiales;f__Bradyrhizobiaceae;g__Bradyrhizobium;s__Bradyrhizobium_elkanii	0.000350253	3.65432e-08	9.55814e-05	4.83107e-05	3.45767e-10	9.29741e-06	0.00979104	0.0458607
k__Bacteria;p__Proteobacteria;c__Gammaproteobacteria;o__Xanthomonadales;f__Xanthomonadaceae;g__Dyella;s__Dyella_japonica	0.000100647	4.04115e-09	3.1785e-05	4.02589e-06	6.48313e-11	4.02589e-06	0.0120299	0.0458607
k__Bacteria;p__Proteobacteria;c__Gammaproteobacteria;o__Enterobacteriales;f__Enterobacteriaceae;g__Escherichia-Shigella;s__Escherichia_coli	0.00210957	1.13014e-06	0.00053154	7.24661e-05	5.7916e-09	3.80513e-05	0.00422388	0.0341821
k__Bacteria;p__Chlorobi;c__Chlorobia;o__Chlorobiales;f__SJA-28;g__unidentified_SJA-28;s__Chlorobi_bacterium_OLB4	8.05179e-05	5.1865e-10	1.13869e-05	1.20777e-05	2.37715e-10	7.709e-06	0.000955224	0.0210149
k__Bacteria;p__Proteobacteria;c__Alphaproteobacteria;o__Rhodospirillales;f__Acetobacteraceae;g__Acetobacter;s__Acetobacter_pasteurianus	0.000120777	1.12374e-09	1.67611e-05	2.01295e-05	9.29249e-10	1.52418e-05	0.00191045	0.0252179
Others	0.872287	0.00127903	0.0178818	0.958799	0.000176777	0.00664788	0.00143284	0.0236418

## Sheet: Supplementary Table S2G
Supplementary Table S2G. Significantly changed bacteria analysis at 97% OTU level.
Taxa	Mean (CK)	Variance (CK)	Standard error (CK)	Mean (AT)	Variance (AT)	Standard error (AT)	P value	Q value
OTU_10 | k__Bacteria;p__Proteobacteria;c__Gammaproteobacteria;o__Pseudomonadales;f__Pseudomonadaceae;g__Pseudomonas;s__Pseudomonas_veronii	0.0136035	7.29918e-05	0.00427176	0.000491159	1.00359e-07	0.000158397	0.0166044	0.0475491
OTU_11 | k__Bacteria;p__Proteobacteria;c__Gammaproteobacteria;o__Aeromonadales;f__Aeromonadaceae;g__Aeromonas	0.00733115	1.23353e-05	0.00175608	0.000571677	1.03125e-07	0.000160565	0.00775316	0.0415348
OTU_16 | k__Bacteria;p__Proteobacteria;c__Gammaproteobacteria;o__Pseudomonadales;f__Pseudomonadaceae;g__Pseudomonas	0.00533028	5.05874e-06	0.00112458	0.000869593	1.42283e-07	0.000188602	0.00745886	0.0415348
OTU_23 | k__Bacteria;p__Proteobacteria;c__Gammaproteobacteria;o__Alteromonadales;f__Alteromonadaceae;g__Alteromonas;s__	0.00408628	2.41559e-06	0.000777109	0.000885697	1.74439e-07	0.00020883	0.00691772	0.0415348
OTU_24 | k__Bacteria;p__Planctomycetes;c__Planctomycetacia;o__Brocadiales;f__Brocadiaceae;g__Candidatus_Jettenia;s__	0.00241554	4.09561e-07	0.000319985	0.000801153	2.35532e-07	0.000242658	0.00664873	0.0410657
OTU_36 | k__Bacteria;p__Proteobacteria;c__Gammaproteobacteria;o__Alteromonadales;f__Pseudoalteromonadaceae;g__Pseudoalteromonas	0.00196464	7.75382e-07	0.000440279	0.000229476	9.91919e-09	4.97976e-05	0.00736709	0.0415348
OTU_37 | k__Bacteria;p__Proteobacteria;c__Gammaproteobacteria;o__Enterobacteriales;f__Enterobacteriaceae;g__Escherichia-Shigella;s__Escherichia_coli	0.00210957	1.13014e-06	0.00053154	7.24661e-05	5.7916e-09	3.80513e-05	0.00784494	0.0415348
OTU_40 | k__Bacteria;p__Proteobacteria;c__Gammaproteobacteria;o__Oceanospirillales;f__SS1-B-06-26;g__;s__	0.00100245	1.12612e-07	0.000167789	0.000221424	2.4852e-09	2.49259e-05	0.00381962	0.034081
OTU_42 | k__Bacteria;p__Proteobacteria;c__Gammaproteobacteria;o__Pseudomonadales;f__Pseudomonadaceae;g__Pseudomonas;s__Pseudomonas_stutzeri	0.00263696	1.84318e-06	0.000678818	0.000430771	1.24022e-07	0.000176084	0.0151994	0.0458734
OTU_45 | k__Bacteria;p__Proteobacteria;c__Gammaproteobacteria;o__Vibrionales;f__Vibrionaceae;g__Vibrio;s__Vibrio_cholerae	0.00110712	2.38817e-07	0.000244344	0.000165062	9.40054e-09	4.84782e-05	0.00812025	0.0415348
OTU_46 | k__Bacteria;p__Proteobacteria;c__Gammaproteobacteria;o__Alteromonadales;f__Alteromonadaceae;g__Aestuariibacter	0.00117154	2.81692e-07	0.000265373	0.000213372	3.55059e-08	9.42151e-05	0.0117658	0.0426175
OTU_52 | k__Bacteria;p__Proteobacteria;c__Alphaproteobacteria;o__Rhodobacterales;f__Rhodobacteraceae;g__Paracoccus	0.00130842	1.79691e-07	0.00021195	0.000410641	5.07413e-08	0.000112629	0.00849367	0.0415348
OTU_53 | k__Bacteria;p__Proteobacteria;c__Betaproteobacteria;o__Burkholderiales;f__Burkholderiaceae;g__Burkholderia-Paraburkholderia	0.000648169	1.17453e-07	0.000171357	5.63625e-05	1.46951e-09	1.91671e-05	0.0114051	0.0426175
OTU_55 | k__Bacteria;p__Actinobacteria;c__unidentified_Actinobacteria;o__Catenulisporales;f__Actinospicaceae;g__Actinospica;s__	0.000889723	1.09327e-07	0.000165323	0.000165062	2.40956e-08	7.76138e-05	0.00700949	0.0415348
OTU_57 | k__Bacteria;p__Proteobacteria;c__Gammaproteobacteria;o__Chromatiales;f__Chromatiaceae;g__Rheinheimera;s__Rheinheimera_aquimaris	0.00085349	1.42629e-07	0.000188831	0.000104673	5.61871e-09	3.7479e-05	0.00766139	0.0415348
OTU_58 | k__Bacteria;p__Proteobacteria;c__Betaproteobacteria;o__Burkholderiales;f__Comamonadaceae;g__Delftia;s__Delftia_tsuruhatensis	0.00154594	8.01488e-07	0.000447629	8.45438e-05	5.5971e-09	3.74069e-05	0.0135759	0.0447978
OTU_59 | k__Bacteria;p__Proteobacteria;c__Gammaproteobacteria;o__Xanthomonadales;f__Xanthomonadaceae;g__Mizugakiibacter;s__	0.00140101	2.99953e-07	0.00027384	0.000169088	1.42629e-08	5.97137e-05	0.00483228	0.037126
OTU_61 | k__Bacteria;p__Proteobacteria;c__Gammaproteobacteria;o__Cellvibrionales;f__Spongiibacteraceae;g__Spongiibacter;s__	0.00120374	2.0303e-07	0.000225294	0.000213372	1.63159e-08	6.38668e-05	0.00554114	0.0392016
OTU_63 | k__Bacteria;p__Proteobacteria;c__Betaproteobacteria;o__Burkholderiales;f__Alcaligenaceae;g__Achromobacter;s__Achromobacter_xylosoxidans_subsp._xylosoxidans	0.000644143	7.64145e-08	0.000138216	5.63625e-05	1.46951e-09	1.91671e-05	0.00572468	0.0392016
OTU_67 | k__Bacteria;p__Actinobacteria;c__Thermoleophilia;o__Gaiellales;f__unidentified_Gaiellales;g__unidentified_Gaiellales;s__bacterium_Ellin7530	0.000446874	5.26214e-08	0.000114697	8.85697e-05	7.00178e-09	4.18383e-05	0.0191962	0.0492228
OTU_73 | k__Bacteria;p__Proteobacteria;c__Alphaproteobacteria;o__Sphingomonadales;f__Sphingomonadaceae;g__Sphingomonas	0.000426745	2.25613e-08	7.51021e-05	0.000124803	1.19938e-08	5.47581e-05	0.0139462	0.0447978
OTU_74 | k__Bacteria;p__Actinobacteria;c__unidentified_Actinobacteria;o__Micrococcales;f__Microbacteriaceae;g__Humibacter;s__	0.000402589	2.55868e-08	7.99793e-05	0.000104673	1.08052e-08	5.19741e-05	0.0160759	0.0468882
OTU_77 | k__Bacteria;p__Proteobacteria;c__Alphaproteobacteria;o__Rhodospirillales;f__DA111;g__;s__	0.000249605	1.28798e-08	5.67446e-05	6.03884e-05	1.10213e-09	1.65992e-05	0.0148449	0.0458734
OTU_81 | k__Bacteria;p__Proteobacteria;c__Gammaproteobacteria;o__Alteromonadales;f__Alteromonadaceae;g__Aliagarivorans;s__Agarivorans_gilvus	0.000273761	1.14103e-08	5.34095e-05	4.83107e-05	3.1119e-09	2.78922e-05	0.0084019	0.0415348
OTU_84 | k__Bacteria;p__Proteobacteria;c__Alphaproteobacteria;o__Rhizobiales;f__Xanthobacteraceae;g__Pseudolabrys;s__	0.00022545	8.64417e-09	4.6487e-05	6.44143e-05	5.1865e-10	1.13869e-05	0.0120411	0.0426175
OTU_87 | k__Bacteria;p__Proteobacteria;c__Gammaproteobacteria;o__Xanthomonadales;f__Xanthomonadaceae	0.000390512	3.18754e-08	8.92684e-05	6.03884e-05	5.83482e-10	1.20777e-05	0.0094019	0.0415348
OTU_88 | k__Bacteria;p__Chloroflexi;c__Ktedonobacteria;o__JG30-KF-AS9	0.000221424	1.79367e-09	2.11758e-05	4.02589e-05	1.81528e-09	2.1303e-05	0.0015443	0.0303155
OTU_92 | k__Bacteria;p__Proteobacteria;c__Alphaproteobacteria;o__Rhodospirillales;f__unidentified_Rhodospirillales;g__Candidatus_Alysiosphaera;s__	0.000193243	9.16282e-09	4.78613e-05	2.41554e-05	4.32209e-10	1.03948e-05	0.0111297	0.0426175
OTU_95 | k__Bacteria;p__Gemmatimonadetes;c__unidentified_Gemmatimonadetes;o__Gemmatimonadales;f__Gemmatimonadaceae;g__;s__	0.000213372	1.3204e-08	5.74543e-05	4.02589e-05	2.59325e-10	8.05179e-06	0.0182184	0.0486337
OTU_97 | k__Bacteria;p__Ignavibacteriae;c__Ignavibacteria;o__Ignavibacteriales;f__Ignavibacteriaceae;g__Ignavibacterium	0.000205321	5.94287e-09	3.8545e-05	5.23366e-05	3.00385e-09	2.74037e-05	0.0141297	0.0447978
OTU_99 | k__Bacteria;p__Actinobacteria;c__Thermoleophilia;o__Gaiellales;f__;g__;s__	0.000414667	2.08108e-08	7.21298e-05	6.03884e-05	1.62078e-09	2.01295e-05	0.00327532	0.0328956
OTU_100 | k__Bacteria;p__Firmicutes;c__Erysipelotrichia;o__Erysipelotrichales;f__Erysipelotrichaceae;g__Turicibacter;s__	0.000213372	6.80729e-09	4.12531e-05	5.63625e-05	4.32209e-10	1.03948e-05	0.00912658	0.0415348
OTU_102 | k__Bacteria;p__Proteobacteria;c__Betaproteobacteria;o__Burkholderiales;f__Alcaligenaceae;g__;s__	0.000237528	5.42422e-09	3.68247e-05	3.62331e-05	1.79367e-09	2.11758e-05	0.00309177	0.0328956
OTU_103 | k__Bacteria;p__Proteobacteria;c__Gammaproteobacteria;o__Xanthomonadales	0.000177139	8.98994e-09	4.74077e-05	2.01295e-05	4.10598e-10	1.01316e-05	0.014038	0.0447978
OTU_104 | k__Bacteria;p__Proteobacteria;c__Alphaproteobacteria;o__Sphingomonadales;f__Sphingomonadaceae;g__Novosphingobium;s__Novosphingobium_resinovorum	0.000265709	2.50681e-09	2.5034e-05	3.62331e-05	1.10213e-09	1.65992e-05	0.000367089	0.0231266
OTU_105 | k__Bacteria;p__Actinobacteria;c__Thermoleophilia;o__Solirubrobacterales;f__Elev-16S-1332;g__;s__	0.000221424	1.11294e-08	5.27479e-05	2.81813e-05	1.4479e-09	1.90256e-05	0.0113133	0.0426175
OTU_106 | k__Bacteria;p__Planctomycetes;c__Phycisphaerae;o__Phycisphaerales;f__Phycisphaeraceae;g__SM1A02;s__	0.000209347	1.15832e-08	5.38126e-05	2.41554e-05	4.32209e-10	1.03948e-05	0.0119494	0.0426175
OTU_107 | k__Bacteria;p__Proteobacteria;c__Alphaproteobacteria;o__Rhizobiales;f__Bradyrhizobiaceae;g__Bradyrhizobium;s__Bradyrhizobium_elkanii	0.000350253	3.65432e-08	9.55814e-05	4.83107e-05	3.45767e-10	9.29741e-06	0.0152911	0.0458734
OTU_110 | k__Bacteria;p__Proteobacteria;c__Alphaproteobacteria;o__Caulobacterales;f__Caulobacteraceae	0.000189217	3.69538e-09	3.03948e-05	2.41554e-05	4.32209e-10	1.03948e-05	0.00272785	0.0328956
OTU_111 | k__Bacteria;p__Proteobacteria;c__unidentified_Proteobacteria;o__unidentified_Proteobacteria;f__unidentified_Proteobacteria;g__Candidatus_Tenderia;s__	0.000173113	4.21404e-09	3.24578e-05	1.20777e-05	5.83482e-10	1.20777e-05	0.00345886	0.0328956
OTU_112 | k__Bacteria;p__Chloroflexi;c__Ktedonobacteria;o__Ktedonobacterales;f__Thermosporotrichaceae;g__;s__	0.000346227	3.15512e-08	8.88133e-05	4.83107e-05	3.1119e-09	2.78922e-05	0.0150158	0.0458734
OTU_114 | k__Bacteria;p__Proteobacteria;c__Alphaproteobacteria;o__Rhodospirillales;f__Acetobacteraceae	0.00024558	7.84459e-09	4.42848e-05	7.24661e-05	1.46951e-09	1.91671e-05	0.0104082	0.0426175
OTU_115 | k__Bacteria;p__Actinobacteria;c__Thermoleophilia;o__Gaiellales;f__;g__;s__	0.000350253	1.04378e-08	5.10829e-05	9.25956e-05	4.73269e-09	3.43973e-05	0.00601582	0.0400811
OTU_118 | k__Bacteria;p__Firmicutes;c__Bacilli;o__Bacillales	0.000148958	3.69538e-09	3.03948e-05	1.61036e-05	3.45767e-10	9.29741e-06	0.00610759	0.0400811
OTU_120 | k__Bacteria	0.000169088	8.73062e-09	4.67189e-05	4.02589e-06	6.48313e-11	4.02589e-06	0.0109494	0.0426175
OTU_123 | k__Bacteria;p__Proteobacteria;c__Betaproteobacteria;o__Rhodocyclales;f__Rhodocyclaceae;g__Denitratisoma;s__	0.000487133	4.01738e-08	0.000100217	6.03884e-05	2.37715e-10	7.709e-06	0.00537025	0.0392016
OTU_124 | k__Bacteria;p__Actinobacteria;c__Thermoleophilia;o__Solirubrobacterales;f__Elev-16S-1332;g__;s__	0.000217398	1.21883e-08	5.52003e-05	4.83107e-05	1.0373e-09	1.61036e-05	0.0190253	0.0492228
OTU_126 | k__Bacteria;p__Proteobacteria;c__Alphaproteobacteria;o__Rhizobiales;f__Brucellaceae;g__Ochrobactrum	0.000426745	5.54092e-08	0.000117696	1.20777e-05	6.48313e-11	4.02589e-06	0.0108576	0.0426175
OTU_127 | k__Bacteria;p__Proteobacteria;c__Gammaproteobacteria;o__Xanthomonadales;f__Xanthomonadaceae;g__;s__	0.000161036	1.38307e-09	1.85948e-05	1.20777e-05	5.83482e-10	1.20777e-05	0.000905063	0.0285095
OTU_129 | k__Bacteria;p__Proteobacteria;c__Alphaproteobacteria;o__Rhodospirillales;f__JG37-AG-20;g__;s__	0.000237528	6.28864e-09	3.96505e-05	4.83107e-05	1.72883e-09	2.07896e-05	0.00563291	0.0392016
OTU_130 | k__Bacteria;p__Chloroflexi;c__TK10;o__unidentified_TK10;f__unidentified_TK10;g__unidentified_TK10;s__Chloroflexi_bacterium_OLB14	0.000132855	4.5598e-09	3.37632e-05	2.81813e-05	2.37715e-10	7.709e-06	0.0173228	0.0482892
OTU_131 | k__Bacteria;p__Actinobacteria;c__Thermoleophilia;o__Solirubrobacterales;f__Conexibacteraceae;g__Conexibacter;s__	0.000197269	1.79367e-09	2.11758e-05	4.02589e-05	1.46951e-09	1.91671e-05	0.00228165	0.0322177
OTU_133 | k__Bacteria;p__Actinobacteria;c__unidentified_Actinobacteria;o__Frankiales	0.000318046	1.79367e-09	2.11758e-05	5.23366e-05	2.65808e-09	2.57783e-05	0.000275316	0.0216812
OTU_134 | k__Bacteria;p__Firmicutes;c__Bacilli;o__Lactobacillales;f__Streptococcaceae;g__Streptococcus	0.000205321	6.80729e-09	4.12531e-05	4.02589e-05	2.50681e-09	2.5034e-05	0.0115854	0.0426175
OTU_140 | k__Bacteria;p__Proteobacteria;c__Betaproteobacteria;o__Rhodocyclales;f__Rhodocyclaceae;g__Denitratisoma;s__	0.000140906	1.62078e-09	2.01295e-05	1.61036e-05	5.1865e-10	1.13869e-05	0.00246519	0.0322177
OTU_143 | k__Bacteria;p__Armatimonadetes;c__Fimbriimonadia;o__Fimbriimonadales;f__Fimbriimonadaceae;g__;s__	0.000128829	3.28479e-09	2.86565e-05	2.01295e-05	6.48313e-11	4.02589e-06	0.00821203	0.0415348
OTU_144 | k__Bacteria;p__Firmicutes;c__Bacilli;o__Lactobacillales;f__Lactobacillaceae;g__Lactobacillus	0.000229476	1.4587e-08	6.03884e-05	2.41554e-05	4.32209e-10	1.03948e-05	0.0122215	0.0427753
OTU_145 | k__Bacteria;p__Proteobacteria;c__Alphaproteobacteria;o__Rhizobiales	0.000366356	8.88189e-09	4.71219e-05	0.000108699	3.17673e-09	2.81813e-05	0.00336709	0.0328956
OTU_148 | k__Bacteria;p__Proteobacteria;c__Gammaproteobacteria;o__Pasteurellales;f__Pasteurellaceae;g__Haemophilus	0.000128829	5.1865e-10	1.13869e-05	2.41554e-05	4.32209e-10	1.03948e-05	0.000813291	0.0284652
OTU_151 | k__Bacteria;p__Firmicutes;c__Bacilli;o__Lactobacillales;f__Carnobacteriaceae;g__Dolosigranulum;s__	0.000108699	2.13943e-09	2.3127e-05	2.41554e-05	9.50859e-10	1.5418e-05	0.0170506	0.048213
OTU_153 | k__Bacteria;p__Actinobacteria;c__unidentified_Actinobacteria;o__Frankiales;f__Acidothermaceae;g__Acidothermus	0.000342201	1.06107e-08	5.15042e-05	5.63625e-05	4.92718e-09	3.50969e-05	0.00400316	0.034081
OTU_154 | k__Bacteria;p__Proteobacteria;c__Alphaproteobacteria;o__Caulobacterales;f__Caulobacteraceae;g__;s__	0.000161036	5.1865e-10	1.13869e-05	4.83107e-05	8.64417e-10	1.47005e-05	0.00145253	0.0303155
OTU_158 | k__Bacteria;p__Proteobacteria;c__Betaproteobacteria;o__Nitrosomonadales;f__Nitrosomonadaceae;g__Nitrosospira;s__	0.000181165	7.84459e-09	4.42848e-05	3.22072e-05	2.0746e-09	2.27739e-05	0.0179399	0.0482997
OTU_159 | k__Bacteria;p__Proteobacteria;c__Alphaproteobacteria;o__Rhizobiales;f__Rhizobiaceae;g__Rhizobium;s__Rhizobium_radiobacter	0.000430771	1.57972e-08	6.28435e-05	6.03884e-05	2.65808e-09	2.57783e-05	0.00237342	0.0322177
OTU_161 | k__Bacteria;p__Proteobacteria;c__Gammaproteobacteria;o__Pseudomonadales;f__Moraxellaceae;g__Acinetobacter	0.000229476	9.91919e-09	4.97976e-05	4.42848e-05	2.37715e-10	7.709e-06	0.00931013	0.0415348
OTU_165 | k__Bacteria;p__Firmicutes;c__Bacilli;o__Bacillales;f__Alicyclobacillaceae;g__Tumebacillus	9.25956e-05	1.27502e-09	1.78537e-05	2.41554e-05	4.32209e-10	1.03948e-05	0.0125918	0.0431131
OTU_166 | k__Bacteria;p__Actinobacteria;c__Thermoleophilia;o__Solirubrobacterales;f__Elev-16S-1332;g__;s__	0.000213372	2.83097e-09	2.66034e-05	4.83107e-05	1.90172e-09	2.18043e-05	0.003	0.0328956
OTU_167 | k__Bacteria;p__Proteobacteria;c__Gammaproteobacteria;o__Orbales;f__Orbaceae;g__Gilliamella;s__	9.66215e-05	3.45767e-10	9.29741e-06	1.20777e-05	2.37715e-10	7.709e-06	0.000642405	0.0252947
OTU_168 | k__Bacteria;p__Proteobacteria;c__Alphaproteobacteria;o__Rhizobiales;f__unidentified_Rhizobiales;g__Rhizomicrobium	8.85697e-05	1.12374e-09	1.67611e-05	2.41554e-05	7.77976e-10	1.39461e-05	0.0187658	0.0492228
OTU_171 | k__Bacteria;p__Chlorobi;c__Chlorobia;o__Chlorobiales;f__SJA-28;g__unidentified_SJA-28;s__Chlorobi_bacterium_OLB4	8.05179e-05	5.1865e-10	1.13869e-05	1.20777e-05	2.37715e-10	7.709e-06	0.00281962	0.0328956
OTU_172 | k__Bacteria;p__Proteobacteria;c__Alphaproteobacteria;o__Rhodospirillales;f__Acetobacteraceae	0.000148958	7.49882e-09	4.32979e-05	2.01295e-05	2.37715e-10	7.709e-06	0.0193766	0.0492228
OTU_174 | k__Bacteria;p__Actinobacteria;c__unidentified_Actinobacteria;o__Propionibacteriales;f__Nocardioidaceae;g__Nocardioides	0.000173113	1.62078e-09	2.01295e-05	4.42848e-05	1.62078e-09	2.01295e-05	0.00418354	0.0346794
OTU_178 | k__Bacteria	7.6492e-05	1.4479e-09	1.90256e-05	1.61036e-05	1.72883e-10	6.57426e-06	0.0176741	0.0482997
OTU_180 | k__Bacteria;p__Firmicutes;c__Clostridia;o__Clostridiales;f__Lachnospiraceae;g__Fusicatenibacter;s__	0.000124803	2.83097e-09	2.66034e-05	2.01295e-05	4.10598e-10	1.01316e-05	0.00921835	0.0415348
OTU_182 | k__Bacteria;p__Chloroflexi;c__S085;o__;f__;g__;s__	8.85697e-05	1.12374e-09	1.67611e-05	1.20777e-05	5.83482e-10	1.20777e-05	0.0088481	0.0415348
OTU_185 | k__Bacteria;p__Proteobacteria;c__Betaproteobacteria;o__Burkholderiales;f__Burkholderiaceae;g__Cupriavidus;s__Cupriavidus_metallidurans	0.000132855	7.32594e-09	4.27958e-05	4.02589e-06	6.48313e-11	4.02589e-06	0.0178481	0.0482997
OTU_188 | k__Bacteria;p__Acidobacteria;c__Solibacteres;o__Solibacterales;f__Solibacteraceae_(Subgroup_3);g__Candidatus_Solibacter;s__	0.000148958	1.62078e-09	2.01295e-05	1.61036e-05	1.72883e-10	6.57426e-06	0.00117722	0.0303155
OTU_189 | k__Bacteria;p__Proteobacteria;c__Betaproteobacteria;o__Nitrosomonadales;f__Nitrosomonadaceae	0.000193243	1.3312e-08	5.76889e-05	2.01295e-05	4.10598e-10	1.01316e-05	0.0183987	0.0487025
OTU_190 | k__Bacteria;p__Planctomycetes;c__Phycisphaerae;o__S-70;f__;g__;s__	9.25956e-05	6.48313e-11	4.02589e-06	8.05179e-06	8.64417e-11	4.6487e-06	0	0
OTU_191 | k__Bacteria;p__Chloroflexi;c__Ktedonobacteria;o__JG30-KF-AS9;f__;g__;s__	9.66215e-05	1.72883e-10	6.57426e-06	2.81813e-05	4.10598e-10	1.01316e-05	0.00190823	0.0313766
OTU_192 | k__Bacteria;p__Actinobacteria;c__unidentified_Actinobacteria;o__Micromonosporales;f__Micromonosporaceae	0.000120777	2.59325e-10	8.05179e-06	2.41554e-05	7.77976e-10	1.39461e-05	0.00163608	0.0303155
OTU_194 | k__Bacteria;p__Actinobacteria;c__unidentified_Actinobacteria;o__Micrococcales;f__Intrasporangiaceae;g__Intrasporangium;s__	0.000209347	1.21018e-09	1.73939e-05	4.02589e-05	1.81528e-09	2.1303e-05	0.00126899	0.0303155
OTU_199 | k__Bacteria;p__Proteobacteria;c__Alphaproteobacteria;o__Rhodospirillales;f__Acetobacteraceae;g__Acetobacter;s__Acetobacter_pasteurianus	0.000120777	1.12374e-09	1.67611e-05	2.01295e-05	9.29249e-10	1.52418e-05	0.00474051	0.037126
OTU_207 | k__Bacteria;p__Proteobacteria;c__Alphaproteobacteria;o__Rhodospirillales;f__DA111;g__;s__	9.66215e-05	2.0746e-09	2.27739e-05	1.61036e-05	1.72883e-10	6.57426e-06	0.0118576	0.0426175
OTU_209 | k__Bacteria;p__Proteobacteria;c__Alphaproteobacteria;o__Caulobacterales;f__Caulobacteraceae;g__Brevundimonas	9.66215e-05	2.59325e-09	2.5462e-05	8.05179e-06	2.59325e-10	8.05179e-06	0.0125	0.0431131
OTU_210 | k__Bacteria;p__Proteobacteria;c__Betaproteobacteria;o__Rhodocyclales;f__Rhodocyclaceae;g__Thauera;s__	8.45438e-05	7.56365e-10	1.3751e-05	4.02589e-06	6.48313e-11	4.02589e-06	0.00209177	0.0313766
OTU_224 | k__Bacteria;p__Proteobacteria;c__Alphaproteobacteria;o__Rhodospirillales	8.45438e-05	1.27502e-09	1.78537e-05	0	0	0	0.00318354	0.0328956
OTU_227 | k__Bacteria;p__Actinobacteria;c__unidentified_Actinobacteria;o__Micrococcales;f__Microbacteriaceae	8.05179e-05	1.21018e-09	1.73939e-05	8.05179e-06	8.64417e-11	4.6487e-06	0.00637975	0.0401924
OTU_228 | k__Bacteria;p__Proteobacteria;c__Alphaproteobacteria;o__Sphingomonadales;f__Sphingomonadaceae	0.000144932	1.72883e-10	6.57426e-06	2.81813e-05	4.10598e-10	1.01316e-05	0.000183544	0.0192722
OTU_229 | k__Bacteria;p__Firmicutes;c__Bacilli;o__Bacillales;f__Bacillaceae;g__Bacillus;s__Bacillus_simplex	0.000189217	3.86827e-09	3.10977e-05	6.03884e-05	3.86827e-09	3.10977e-05	0.0193766	0.0492228
OTU_238 | k__Bacteria;p__Proteobacteria;c__Alphaproteobacteria;o__Caulobacterales;f__Caulobacteraceae;g__Phenylobacterium	0.000197269	1.27502e-09	1.78537e-05	3.62331e-05	7.56365e-10	1.3751e-05	0.000550633	0.0247785
OTU_244 | k__Bacteria;p__Proteobacteria;c__Gammaproteobacteria;o__Oceanospirillales;f__SAR86_clade;g__;s__	7.24661e-05	7.77976e-10	1.39461e-05	1.20777e-05	2.37715e-10	7.709e-06	0.00802848	0.0415348
OTU_258 | k__Bacteria;p__Proteobacteria;c__Alphaproteobacteria;o__Rhizobiales;f__unidentified_Rhizobiales;g__Rhizomicrobium;s__	9.25956e-05	2.65808e-09	2.57783e-05	8.05179e-06	8.64417e-11	4.6487e-06	0.0142215	0.0447978
OTU_267 | k__Bacteria;p__Verrucomicrobia;c__Opitutae;o__Opitutales;f__Opitutaceae;g__Opitutus;s__	0.000124803	5.83482e-10	1.20777e-05	2.81813e-05	5.83482e-10	1.20777e-05	0.002	0.0313766
OTU_274 | k__Bacteria;p__Actinobacteria;c__unidentified_Actinobacteria;o__Micromonosporales;f__Micromonosporaceae	0.000104673	7.77976e-10	1.39461e-05	1.20777e-05	2.37715e-10	7.709e-06	0.00181646	0.0313766
OTU_285 | k__Bacteria;p__Actinobacteria;c__unidentified_Actinobacteria;o__Frankiales;f__Acidothermaceae;g__Acidothermus;s__	0.000100647	1.79367e-09	2.11758e-05	2.01295e-05	2.37715e-10	7.709e-06	0.0105918	0.0426175
OTU_293 | k__Bacteria;p__Proteobacteria;c__Alphaproteobacteria;o__Rhizobiales;f__unidentified_Rhizobiales;g__Rhizomicrobium;s__	7.6492e-05	1.27502e-09	1.78537e-05	1.20777e-05	2.37715e-10	7.709e-06	0.0127627	0.0432284
OTU_300 | k__Bacteria;p__Proteobacteria;c__Alphaproteobacteria;o__Rhizobiales;f__Bradyrhizobiaceae;g__Bosea;s__	9.25956e-05	2.31232e-09	2.40433e-05	8.05179e-06	8.64417e-11	4.6487e-06	0.0111297	0.0426175
OTU_306 | k__Bacteria;p__Proteobacteria;c__Alphaproteobacteria;o__Rhizobiales;f__Hyphomicrobiaceae;g__Hyphomicrobium	7.24661e-05	7.77976e-10	1.39461e-05	1.61036e-05	1.72883e-10	6.57426e-06	0.00979114	0.0422494
OTU_313 | k__Bacteria;p__Firmicutes;c__Clostridia;o__Clostridiales;f__Lachnospiraceae;g__Lachnospiraceae_NK4A136_group;s__	6.44143e-05	1.21018e-09	1.73939e-05	0	0	0	0.00875633	0.0415348
OTU_316 | k__Bacteria;p__Proteobacteria;c__Gammaproteobacteria;o__Xanthomonadales;f__Xanthomonadaceae;g__Dyella;s__Dyella_japonica	0.000100647	4.04115e-09	3.1785e-05	4.02589e-06	6.48313e-11	4.02589e-06	0.0174937	0.0482997
OTU_321 | k__Bacteria;p__Proteobacteria;c__Alphaproteobacteria;o__Rhizobiales;f__Xanthobacteraceae;g__Variibacter	0.000128829	2.93902e-09	2.71064e-05	2.01295e-05	5.83482e-10	1.20777e-05	0.00949367	0.0415348
OTU_331 | k__Bacteria;p__Proteobacteria;c__Gammaproteobacteria;o__Xanthomonadales;f__Xanthomonadaceae	9.25956e-05	2.37715e-10	7.709e-06	8.05179e-06	2.59325e-10	8.05179e-06	0.000458861	0.0240902
OTU_348 | k__Bacteria;p__Proteobacteria;c__Gammaproteobacteria;o__Xanthomonadales;f__unidentified_Xanthomonadales;g__Acidibacter;s__	8.05179e-05	5.1865e-10	1.13869e-05	1.61036e-05	1.0373e-09	1.61036e-05	0.0131171	0.0439562
OTU_352 | k__Bacteria;p__Proteobacteria;c__Alphaproteobacteria;o__Caulobacterales;f__Caulobacteraceae;g__Brevundimonas	0.000116751	1.79367e-09	2.11758e-05	2.81813e-05	5.83482e-10	1.20777e-05	0.00997152	0.0424463
OTU_364 | k__Bacteria;p__Proteobacteria;c__Betaproteobacteria;o__Burkholderiales;f__Oxalobacteraceae;g__Duganella;s__	7.6492e-05	2.4852e-09	2.49259e-05	0	0	0	0.0165127	0.0475491
OTU_371 | k__Bacteria;p__Proteobacteria;c__Alphaproteobacteria;o__Rhodospirillales;f__unidentified_Rhodospirillales;g__Reyranella;s__	0.000120777	3.54411e-09	2.97662e-05	2.01295e-05	5.83482e-10	1.20777e-05	0.0154715	0.0459767
OTU_382 | k__Bacteria;p__Actinobacteria;c__Thermoleophilia;o__Solirubrobacterales;f__288-2;g__;s__	0.000120777	1.46951e-09	1.91671e-05	3.62331e-05	2.37715e-10	7.709e-06	0.00628797	0.0401924
OTU_384 | k__Bacteria;p__Proteobacteria;c__Alphaproteobacteria;o__Rhizobiales	0.000100647	9.29249e-10	1.52418e-05	0	0	0	0.000996835	0.0285457
OTU_423 | k__Bacteria;p__Proteobacteria;c__Alphaproteobacteria;o__Rhizobiales;f__Xanthobacteraceae;g__Pseudolabrys;s__	0.000128829	2.93902e-09	2.71064e-05	2.81813e-05	1.4479e-09	1.90256e-05	0.0171424	0.048213
OTU_454 | k__Bacteria;p__Proteobacteria;c__Alphaproteobacteria;o__Caulobacterales;f__Caulobacteraceae;g__;s__	0.000112725	6.91534e-10	1.31485e-05	2.01295e-05	2.37715e-10	7.709e-06	0.00136076	0.0303155
OTU_466 | k__Bacteria;p__Proteobacteria;c__Betaproteobacteria;o__Burkholderiales;f__Comamonadaceae	0.000350253	4.06925e-08	0.000100862	2.01295e-05	5.83482e-10	1.20777e-05	0.0138544	0.0447978
OTU_479 | k__Bacteria;p__Proteobacteria;c__Gammaproteobacteria;o__Xanthomonadales;f__unidentified_Xanthomonadales;g__Acidibacter	5.63625e-05	8.64417e-11	4.6487e-06	0	0	0	9.17722e-05	0.0144541
OTU_570 | k__Bacteria;p__Proteobacteria;c__Alphaproteobacteria;o__Sphingomonadales;f__Sphingomonadaceae;g__Sphingomonas	8.05179e-05	1.38307e-09	1.85948e-05	8.05179e-06	2.59325e-10	8.05179e-06	0.0105	0.0426175
OTU_652 | k__Bacteria;p__Actinobacteria;c__unidentified_Actinobacteria;o__Frankiales;f__Frankiaceae;g__Jatrophihabitans;s__	0.000257657	1.1929e-08	5.46099e-05	4.42848e-05	5.83482e-10	1.20777e-05	0.00793671	0.0415348
OTU_728 | k__Bacteria;p__Proteobacteria;c__Alphaproteobacteria;o__Caulobacterales;f__Caulobacteraceae;g__Brevundimonas;s__Brevundimonas_abyssalis	7.24661e-05	1.81528e-09	2.1303e-05	4.02589e-06	6.48313e-11	4.02589e-06	0.0151076	0.0458734
OTU_754 | k__Bacteria;p__Proteobacteria;c__Alphaproteobacteria;o__Rhodobacterales;f__Rhodobacteraceae	0.000104673	7.77976e-10	1.39461e-05	2.41554e-05	4.32209e-10	1.03948e-05	0.00355063	0.0328956
OTU_765 | k__Bacteria;p__Proteobacteria;c__Alphaproteobacteria;o__Rhizobiales;f__Rhizobiaceae;g__Rhizobium	0.000104673	1.46951e-09	1.91671e-05	2.01295e-05	5.83482e-10	1.20777e-05	0.00858544	0.0415348
OTU_1028 | k__Bacteria;p__Proteobacteria;c__Alphaproteobacteria;o__Sphingomonadales;f__Sphingomonadaceae;g__Sphingomonas	0.000265709	4.58141e-09	3.38431e-05	6.84402e-05	1.27502e-09	1.78537e-05	0.00255696	0.0322177
OTU_1064 | k__Bacteria;p__Actinobacteria;c__unidentified_Actinobacteria;o__Frankiales;f__Nakamurellaceae;g__Nakamurella;s__	0.000112725	1.55595e-09	1.97228e-05	2.01295e-05	6.48313e-11	4.02589e-06	0.00391139	0.034081
OTU_1333 | k__Bacteria;p__Proteobacteria;c__Betaproteobacteria;o__Burkholderiales;f__Burkholderiaceae;g__Burkholderia-Paraburkholderia	0.000342201	1.83905e-08	6.78058e-05	4.42848e-05	5.83482e-10	1.20777e-05	0.00501266	0.0375949
OTU_1394 | k__Bacteria	8.45438e-05	2.13943e-09	2.3127e-05	8.05179e-06	2.59325e-10	8.05179e-06	0.0159842	0.0468882
OTU_1431 | k__Bacteria	0.000177139	3.28479e-09	2.86565e-05	3.62331e-05	2.83097e-09	2.66034e-05	0.0103165	0.0426175
